# Supplementary material for: Nanog mediated by FAO/ACLY signaling induces cellular dormancy in colorectal cancer cells
Source: Cell Death Dis. 2022 Feb 17;13(2):159. doi: 10.1038/s41419-022-04606-1 (PMC8854412; doi:10.1038/s41419-022-04606-1)
Supplement: Supplementary file 14 — Table S1 [file 41419_2022_4606_MOESM14_ESM.xlsx]

## Sheet: Sheet1
Table S1. Sequences of primers for PCR.
Gene		PCR
Hum-PFK1	5’Primer	GGTGCCCGTGTCTTCTTTGT
	3’Primer	AAGCATCATCGAAACGCTCTC
Hum-PKM	5’Primer	ATAACGCCTACATGGAAAAGTGT
	3’Primer	TAAGCCCATCATCCACGTAGA
Hum-HK2	5’Primer	CCACCTTTGTGAGGTCCACT
	3’Primer	GTCCTCAGGGATGGCATAGA
Hum-PDK1	5’Primer	GAAGCAGTTCCTGGACTTCG
	3’Primer	ACCAATTGAACGGATGGTGT
Hum-Nanog	5’Primer	CTCCAACATCCTGAACCTCAGC
	3’Primer	CGTCACACCATTGCTATTCTTCG
Hum-CD44	5’Primer	CTGCCGCTTTGCAGGTGTA
	3’Primer	CATTGTGGGCAAGGTGCTATT
Hum-CD133	5’Primer	AGTCGGAAACTGGCAGATAGC
	3’Primer	GGTAGTGTTGTACTGGGCCAAT
Hum-COUP-TF1	5’Primer	TGCCTCAAAGCCATCGTGCTGT
	3’Primer	CAGCAGCAGTTTGCCAAAACGG
Hum-DEC2	5’Primer	CTGGGACATCTGGAGAAAGCTG
	3’Primer	AGTGGAACGCATCCAAGTCGGA
Hum-P21	5’Primer	GCGACTGTGATGCGCTAATG
	3’Primer	GTGGTAGAAATCTGTCATGCTGG
Hum-P27	5’Primer	TCGTCTTTTCGGGGTGTT
	3’Primer	CAAGCGGAGAGGGTGGCA
Hum-KAT2A	5’Primer	GAGGTCATGCTGACCATCACTG
	3’Primer	CAGTGAGTTGCCGATGACATGG
Hum-KAT3A	5’Primer	AGTAACGGCACAGCCTCTCAGT
	3’Primer	CCTGTCGATACAGTGCTTCTAGG
Hum-HDAC1	5’Primer	GGTCCAAATGCAGGCGATTCCT
	3’Primer	TCGGAGAACTCTTCCTCACAGG
Hum-HDAC2	5’Primer	CTCATGCACCTGGTGTCCAGAT
	3’Primer	GCTATCCGCTTGTCTGATGCTC
Hum-ACLY	5’Primer	AACTTTGCCTCTCTCCGC
	3’Primer	GATGGTCACTCCCTTCTG
Hum-P300	5’Primer	GATGACCCTTCCCAGCCTCAAA
	3’Primer	GCCAGATGATCTCATGGTGAAGG
Hum-GAPDH	5’Primer	GTCTCCTCTGACTTCAACAGCG
	3’Primer	ACCACCCTGTTGCTGTAGCCAA
