# Supplementary material for: Nanog mediated by FAO/ACLY signaling induces cellular dormancy in colorectal cancer cells
Source: Cell Death Dis. 2022 Feb 17;13(2):159. doi: 10.1038/s41419-022-04606-1 (PMC8854412; doi:10.1038/s41419-022-04606-1)
Supplement: Supplementary file 15 — Table S2 [file 41419_2022_4606_MOESM15_ESM.xlsx]

## Sheet: Sheet1
Table S2. Sequences of primers for CHIP-PCR.
Gene		PCR
h-P21-p1	5’Primer	TACATCTGCGGCATTCCTGA
	3’Primer	TTGTTGGTCATCACACCTGCT
h-P21-p2	5’Primer	GCTGCCTCTGCTCAATAATGTT
	3’Primer	ATTCACCTTCACACAGGCTCC
h-P27-p1	5’Primer	TTGTATTTGGCGGCTGGACT
	3’Primer	GTGTGGGAACTCGTCCCTTT
h-P27-p2	5’Primer	TCATGATAAGTGCCGCGTCT
	3’Primer	TTCGCTCAGCCTTAACCCAG
h-Nanog-p1	5’Primer	ACATCCTTAGTCCAGCCTGTTC
	3’Primer	TGGAAGGCCGACTTACTACAT
h-Nanog-p2	5’Primer	TAGTGCTGGAACCCCACTCT
	3’Primer	CAAGACTACTCCGTGCCCAT
h-Nanog-p3	5’Primer	CTGATGCCTTGGCTTCATGC
	3’Primer	TGCATGCACCTTAAATTCCTGA
h-Nanog-p4	5’Primer	CCATTCCTGTTGAACCATATTCCT
	3’Primer	ACCCAGACTAGGTGGGGAAC
