# Supplementary material for: Nanog mediated by FAO/ACLY signaling induces cellular dormancy in colorectal cancer cells
Source: Cell Death Dis. 2022 Feb 17;13(2):159. doi: 10.1038/s41419-022-04606-1 (PMC8854412; doi:10.1038/s41419-022-04606-1)
Supplement: Supplementary file 16 — Table S3 [file 41419_2022_4606_MOESM16_ESM.xlsx]

## Sheet: Sheet1
Table S3. Sequences of siRNA
siRNA		Sequences
hsa-Nanog	#1	GGAAGGCCTTAATGTAATA
	#2	GCCGAAGAATAGCAATGGT
	#3	GCATGCAGTTCCAGCCAAA
hsa-ACLY	#1	GCTCGATTATGCACTGGAA
	#2	GACCAAAGATGGAGTCTAT
	#3	GCTCAACAATATCATCTCT

## Sheet: Sheet2
Table S1. Sequences of primers for PCR.
Gene		PCR
Hum-Nanog	5’Primer	CTCCAACATCCTGAACCTCAGC
	3’Primer	CGTCACACCATTGCTATTCTTCG
Hum-CD44	5’Primer	CTGCCGCTTTGCAGGTGTA
	3’Primer	CATTGTGGGCAAGGTGCTATT
Hum-CD133	5’Primer	AGTCGGAAACTGGCAGATAGC
	3’Primer	GGTAGTGTTGTACTGGGCCAAT
Hum-COUP-TF1	5’Primer	TGCCTCAAAGCCATCGTGCTGT
	3’Primer	CAGCAGCAGTTTGCCAAAACGG
Hum-DEC2	5’Primer	CTGGGACATCTGGAGAAAGCTG
	3’Primer	AGTGGAACGCATCCAAGTCGGA
Hum-P21	5’Primer	GCGACTGTGATGCGCTAATG
	3’Primer	GTGGTAGAAATCTGTCATGCTGG
Hum-P27	5’Primer	TCGTCTTTTCGGGGTGTT
	3’Primer	CAAGCGGAGAGGGTGGCA
Hum-KAT2A	5’Primer	GAGGTCATGCTGACCATCACTG
	3’Primer	CAGTGAGTTGCCGATGACATGG
